# Supplementary material for: Association between Cerebral Infarction Risk and Medication Adherence in Atrial Fibrillation Patients Taking Direct Oral Anticoagulants
Source: Healthcare (Basel). 2021 Oct 1;9(10):1313. doi: 10.3390/healthcare9101313 (PMC8544438; doi:10.3390/healthcare9101313)
Supplement: Supplementary file 1 [file healthcare-09-01313-s001.zip]

Archive with 1 entries (1 files):
- healthcare-1387814-supplementary.pdf
